# Supplementary material for: Features of Lipid Metabolism in Humanized ApoE Knockin Rat Models
Source: Int J Mol Sci. 2021 Jul 31;22(15):8262. doi: 10.3390/ijms22158262 (PMC8347964; doi:10.3390/ijms22158262)
Supplement: Supplementary file 1 [file ijms-22-08262-s001.zip]

Archive with 1 entries (1 files):
- ijms-1284271-supplementary.pdf
